# Supplementary material for: Stable Isotope and Element Profiling for Determining the Agroclimatic Origin of Cow Milk within a Tropical Country
Source: Foods. 2022 Jan 20;11(3):275. doi: 10.3390/foods11030275 (PMC8834379; doi:10.3390/foods11030275)
Supplement: Supplementary file 1 [file foods-11-00275-s001.zip]

Archive with 1 entries (1 files):
- foods-1437066-supplementary-Table S1.xlsx
